# Supplementary material for: Piloting a Deep Learning Model for Predicting Nuclear BAP1 Immunohistochemical Expression of Uveal Melanoma from Hematoxylin-and-Eosin Sections
Source: Transl Vis Sci Technol. 2020 Sep 1;9(2):50. doi: 10.1167/tvst.9.2.50 (PMC7476670; doi:10.1167/tvst.9.2.50)
Supplement: Supplement 1 [file tvst-9-2-50_s001.xlsx]

## Sheet: train_negative
Case number	nBAP1	Age at PM	Gender	Primary Tx	Date of PM	Secondarytreatment	Epith	Loops	Mitotic	Necrosis	LBD	UH	CBI	EOE	Status	COD	LastFollowUp	Chr1p	ChrU	Chr6p	Chr6q	Chr8p	Chr8q
1	Negative	81	M	Enucleation	2013-01-08		Yes	Yes	1	No	18.2	13.2	No	No	Dead	MM	2013-12-08	L	L	U	G	U	L
2	Negative	56	M	Enucleation	2013-01-22		Yes	Yes	1	Yes	17.6	10.7	No	No	Dead	MM	2014-11-26	L	L	G	N	N	G
3	Positive	75	F	Enucleation	2013-01-25		No	Yes	5	No	15.6	9.7	No	No	Alive		2020-05-01	N	N	N	G	U	G
4	Positive	59	M	Enucleation	2013-01-29		No	No	1	No	12.8	6.2	No	No	Unknown			N	U	U	N	U	N
5	Positive	66	M	Enucleation	2013-02-05		Yes	Yes	4	No	13.7	8	No	No	Alive		2020-05-01	N	N	G	N	N	G
6	Negative	77	F	Enucleation	2013-02-12		Yes	No	2	No	17.9	8.1	No	No	Dead	MM	2016-12-25	U	L	G	N	G	G
7	Negative	54	M	Enucleation	2013-02-12		No	Yes	7	No	19.5	10.9	No	No	Dead	MM	2015-07-01	U	L	U	U	N	G
8	Positive	45	F	Local Resection	2013-02-20		Yes	No	4	No	15.2	8.9	No	No	Alive		2020-05-01	N	L	U	N	N	N
9	Positive	47	F	Enucleation	2013-02-26		No	No	3	No	19.3	13.3	Yes	No	Alive		2020-05-01	N	U	G	G	U	N
10	Negative	87	F	Enucleation	2013-03-01		Yes	Yes	2	Yes	18.3	12.6	Yes	No	Dead	MM	2015-05-15	L	L	U	G	U	G
11	Negative	62	F	Enucleation	2013-03-15		Yes	Yes	12	No	16.9	11	Yes	Yes	Dead	MM	2016-01-29		L
12	Negative	64	M	Enucleation	2013-03-26		Yes	Yes	5	No	16.1	14.6	Yes	No	Dead	MM	2014-01-31	U	L	U	G	L	G
13	Negative	72	F	Enucleation	2013-04-16		Yes	Yes	2	Yes	9.4	1.8	Yes	Yes	Dead	MM	2017-03-22	L	L	U	U	U	U
14	Negative	75	F	Plaque RXT	2011-04-08	Enucleation; 19/04/2013	Yes	No	3	No	5.8	4.9	No	No	Dead	MM	2013-07-03	N	L	G	L	L	G
15	Positive	50	M	PBR	2004-12-14	Enucleation; 19/04/2013	Yes	No	1	No	12.5	5.8	No	No	Alive		2020-05-01	N	N	N	N	N	U
16	Negative	65	M	Enucleation	2013-04-26		Yes	No	2	No	16.6	8.9	No	No	Dead	MM	2018-02-05	N	L	G	N	N	G
17	Negative	56	M	Enucleation	2013-04-30		Yes	Yes	5	No	14	9	No	No	Dead	MM	2015-06-08	L	L	N	N	G	G
18	Positive	60	M	Enucleation	2013-04-30		No	No	1	No	10.7	1.4	No	No	Alive		2020-05-01	N	N	G	U	U	N
19	Positive	41	M	Enucleation	2013-05-07		No	Yes	2	Yes	13	14.2	No	No	Alive		2020-05-01	N	U	U	U	U	U
20	Positive	40	M	Enucleation	2013-05-14		No	No	2	No	13.4	6.4	No	No	Alive		2020-05-01	N	N	G	U	U	U
21	Negative	60	F	Enucleation	2013-05-17		Yes	Yes	2	No	15.1	4.4	No	No	Dead	unknown	2019-02-06	U	L	U	U	U	G
22	Positive	53	M	Local Resection	2013-05-21		No	Yes	1	No	11.2	10	No	No	Unknown		2013-05-30	L	L	U	L	U	L
23	Negative	64	M	Enucleation	2013-05-28		Yes	Yes	5	No	18	10.9	Yes	No	Dead	MM	2015-08-28	L	L	U	G	U	U
24	Positive	64	M	Local Resection	2013-06-11		No	No	1	No	11.7	7.9	No	No	Alive		2020-05-01	N	N	N	N	N	N
25	Positive	64	M	Enucleation	2013-06-14		No	No	6	No	17.2	7.9	No	No	Alive		2020-05-01	N	N	G	N	N	N
26	Positive	52	M	Enucleation	2013-07-02		No	Yes	3	No	16.9	6.4	No	No	Dead	MM	2016-12-27	U	N	G	L	L	G
27	Positive	81	F	Enucleation	2013-07-12		No	Yes	1	No	17.1	5.7	Yes	No	Alive		2020-05-01		N
28	Negative	74	F	Enucleation	2013-07-16		Yes	No	2	No	13.4	6.2	No	No	Dead	MM	2015-12-31	N	L	L	N	L	G
29	Negative	67	M	Enucleation	2013-07-16		Yes	No	5	No	17.4	6.5	No	No	Dead	MM	2015-11-21	N	L	L	U	L	G
30	Positive	58	F	Enucleation	2013-07-29		Yes	Yes	4	No	15.2	10.6	No	No	Alive		2020-05-01	N	N	U	N	N	G
31	Positive	39	M	Local Resection	2011-01-04	Enucleation; 02/08/2013	Yes	Yes	72	Yes	15.5	7.8	Yes	Yes	Dead	MM	2013-10-20	L	U	G	G	G	G
32	Positive	57	M	Enucleation	2013-08-09		Yes	Yes	4	No	10.2	1.7	No	No	Alive		2020-05-01	L	L	U	G	U	U
33	Negative	71	M	Enucleation	2013-08-09		Yes	Yes	18	No	9.4	8.2	Yes	No	Alive		2020-05-01	N	L	N	N	U	G
34	Positive	64	M	Enucleation	2013-08-13		Yes	Yes	7	No	13.2	6.5	No	No	Alive		2020-05-01	U	N	U	N	N	N
35	Negative	86	M	Enucleation	2013-08-13		Yes	Yes	21	Yes	17.2	14.5	No	No	Dead	Other	2015-12-23	N	L	N	L	L	G
36	Positive	28	M	Enucleation	2013-08-20		Yes	Yes	3	No	21.2	14.3	Yes	No	Alive		2020-05-01	L	U	N	L	U	U
37	Negative	78	M	PBR	2011-03-01	Enucleation; 23/08/2013	Yes	No	2	No	9.7	1.8	No	No	Alive		2020-05-01	N	N	N	N	G	N
38	Positive	57	F	Enucleation	2013-08-30		Yes	Yes	2	Yes	14.6	10.6	No	No	Alive		2020-05-01	N	N	N	G	U	G
39	Negative	77	M	Enucleation	2013-08-29		Yes	Yes	2	Yes	17.3	11.9	Yes	No	Dead	MM	2015-06-10		L
40	Negative	64	F	Enucleation	2013-09-03		No	Yes	8	No	10.6	10.4	No	No	Dead	MM	2016-08-15	L	L	L	N	N	G
41	Positive	71	M	Enucleation	2013-09-10		No	No	1	No	13.9	10.1	No	No	Dead	MM	2015-06-08	N	N	N	N	N	N
42	Positive	75	M	Enucleation	2013-09-20		No	No	5	No	15.8	11.1	No	No	Alive		2020-05-01	N	N	N	N	N	G
43	Positive	78	F	Enucleation	2013-09-24		Yes	No	4	No	14.1	6.6	No	No	Alive		2020-05-01	U	U	U	G	U	N
44	Negative	33	F	Plaque RXT	2011-12-20	Enucleation; 01/10/2013	Yes	No	2	Yes	11.3	2.1	No	No	Dead	MM	2017-01-06		L
45	Positive	67	M	Enucleation	2013-10-11		No	Yes	1	No	20.4	7.2	Yes	No	Alive		2020-05-01	N	N	G	N	N	N
46	Negative	82	F	NITRO trial	2013-09-06	Enucleation; 25/10/2013	Yes	Yes	2	No	10.8	10.1	Yes	No	Dead	Other	2016-02-05	L	L	N	L	N	G
47	Positive	75	M	Enucleation	2013-11-19		No	Yes	1	No	11.9	9.1	No	No	Alive		2020-05-01		N
48	Negative	75	M	Enucleation	2013-11-22		No	Yes	2	No	20.1	8.3	No	No	Alive		2020-05-01	N	L	N	N	N	G
49	Negative	50	M	NITRO trial	2013-10-01	Enucleation; 26/11/2013	No	No	3	No	16.9	12.7	Yes	No	Dead	MM	2017-12-02	G	L	L	L	L	G
50	Positive	51	M	Enucleation	2013-11-26		No	Yes	6	No	13.7	10.1	Yes	No	Dead	Unknown	2014-05-19		U
51	Negative	72	M	Enucleation	2013-12-13		Yes	Yes	5	No	19.9	9.8	Yes	Yes	Alive		2020-05-01	L	L	N	N	N	N
52	Positive	68	F	Enucleation	2013-12-27		No	Yes	4	No	13.5	9.1	No	No	Alive		2020-05-01	L	N	G	N	G	G
53	Negative	68	M	Enucleation	2014-01-07		Yes	Yes	12	No	19.2	12.1	Yes	No	Dead	MM	2018-04-11	N	L	N	N	L	G
54	Negative	84	M	Biopsy	2013-08-06	Enucleation; 09/01/2014	Yes	No	11	No	13.3	6.6	Yes	No	Dead	Unknown	2016-09-13	N	L	N	N	N	G
55	Positive	34	F	Plaque RXT	1988-05-11	Enucleation; 10/01/2014	No	Yes	1	No	12	4	No	Yes	Alive		2020-05-01		N
56	Negative	67	M	Enucleation	2014-01-21		Yes	Yes	14	No	17.7	4.7	No	Yes	Dead	MM	2015-07-11	N	L	N	N	N	G
57	Negative	60	M	Enucleation	2014-01-21		Yes	Yes	1	Yes	20.6	16.6	Yes	Yes	Dead	MM	2015-01-15	N	L	N	N	N	G
58	Negative	62	M	Enucleation	2014-01-21		No	Yes	2	No	17.3	9.4	Yes	No	Alive		2020-05-01	N	L	N	N	N	N
59	Positive	62	M	Enucleation	2014-01-28		Yes	Yes	2	No	18.3	11.4	No	No	Alive		2020-05-01	N	L	N	N	N	N
60	Positive	58	F	Plaque RXT	2010-12-21	Enucleation; 04/02/2014	No	No	1	No	16	6.1	No	No	Unknown		2014-02-06	N	N	N	N	N	N
61	Positive	57	F	PBR	2012-10-23	Enucleation; 14/02/2014	Yes	Yes	21	No	13.8	9.4	No	No	Alive		2020-05-01	N	L	N	N	N	N
62	Negative	67	F	Enucleation	2014-02-18		No	Yes	6	Yes	19.2	9.3	No	No	Dead	MM	2017-10-13	N	L	N	N	N	G
63	Negative	69	M	Enucleation	2014-02-25		Yes	No	6	No	12.3	8.2	No	Yes	Dead	MM	2016-11-26	L	L	N	L	L	G
64	Negative	57	M	Enucleation	2014-02-25		No	No	1	Yes	13.5	11.7	No	No	Dead	MM	2018-05-25	N	L	N	N	N	G
65	Positive	47	F	Enucleation	2014-03-04		No	No	1	No	5.9	3.2	No	No	Alive		2020-05-01	N	N	N	N	N	N
66	Positive	66	F	Enucleation	2014-03-04		Yes	No	5	Yes	12	6.9	No	Yes	Alive		2020-05-01	N	L	N	N	N	G
67	Negative	62	M	Enucleation	2014-03-11		Yes	Yes	6	No	17.1	7.3	No	Yes	Dead	MM	2018-06-02	N	L	N	N	N	G
68	Negative	50	F	Enucleation	2014-03-18		No	No	1	Yes	23.6	16.7	No	No	Alive		2020-05-01	L	L	N	N	N	N
69	Positive	61	M	Enucleation	2014-03-18		Yes	No	4	No	11.8	8.8	No	No	Alive		2020-05-01	N	L	L	N	N	N
70	Positive	50	M	Enucleation	2014-03-25		Yes	Yes	3	No	16.6	12.4	No	Yes	Alive		2020-05-01	N	N	N	N	N	N
71	Positive	43	M	Enucleation	2014-04-01		No	No	1	No	11.9	7.5	Yes	No	Alive		2020-05-01	N	N	N	N	N	N
72	Negative	59	F	Enucleation	2014-04-08		Yes	Yes	6	Yes	21	14	No	No	Dead	MM	2016-09-13	L	L	N	N	N	N
73	Positive	68	M	TTT	2005-02-22	Enucleation; 25/04/2014	No	No	5	No	5.9	1.9	No	No	Dead	Other	2014-12-15	N	G	G	N	N	G
74	Positive	62	F	Enucleation	2014-05-06		Yes	No	2	Yes	12	8.5	No	No	Unknown		2014-05-08	N	L	G	N	N	G
75	Negative	52	M	Enucleation	2014-05-06		Yes	Yes	12	No	15.4	12.1	No	No	Dead	MM	2017-06-09	L	L	G	N	N	G
76	Positive	43	F	Enucleation	2014-05-20		Yes	Yes	4	Yes	21.7	11.2	Yes	No	Alive		2020-05-01	L	N	G	N	N	G
77	Negative	75	M	Enucleation	2014-06-03		No	No	2	No	15.3	9.3	No	No	Dead	Unknown	2019-07-22	L	L	N	N	N	N
78	Negative	75	M	Enucleation	2014-06-24		No	No	2	No	21.1	16.3	Yes	No	Alive		2020-05-01	N	L	N	N	N	N
79	Positive	53	M	Enucleation	2014-07-08		No	No	2	No	10	3.6	No	No	Alive		2020-05-01	N	N	G	G	N	N
80	Positive	53	F	Enucleation	2014-07-22		No	No	2	No	22.7	9.9	No	No	Alive		2020-05-01	N	L	G	N	N	N
81	Positive	66	F	Enucleation	2014-07-29		Yes	No	6	No	12.4	8	No	No	Alive		2020-05-01	L	L	G	L	N	N
82	Positive	59	M	Local Resection	2014-08-05		No	Yes	7	Yes	15	11.6	No	No	Alive		2020-05-01	N	L	G	L	N	G
83	Positive	52	M	Enucleation	2014-08-19		Yes	Yes	8	Yes	13.5	14.6	No	No	Dead	MM	2019-10-28	L	N	G	G	N	G
84	Positive	68	F	Enucleation	2014-08-19		No	No	5	No	11.2	3.6	No	No	Alive		2020-05-01	L	L	N	N	N	N
85	Positive	55	M	Enucleation	2014-08-26		Yes	No	4	No	9.2	3.2	No	No	Alive		2020-05-01	N	U	G	N	N	G
86	Positive	65	F	PBR	2011-11-11	Enucleation; 09/09/2014	No	No	0	No	12.6	7.6	No	No	Alive		2020-05-01		N
87	Positive	49	F	Local Resection	2014-09-09		No	No	3	No	16	9.6	Yes	No	Alive		2020-05-01	N	N	G	N	N	G
88	Negative	46	M	Enucleation	2014-09-09		Yes	Yes	2	No	19.6	14.7	Yes	No	Alive		2020-05-01	N	L	N	N	N	G
89	Negative	63	M	Vitrectomy	2014-07-17	Enucleation; 16/09/2014	Yes	Yes	10	No	13.8	5.7	No	No	Dead	MM	2016-03-16	L	L	G	N	G	G
90	Positive	65	M	Enucleation	2014-09-30		Yes	Yes	3	No	7.1	2.1	No	No	Alive		2020-05-01	N	L	N	N	N	G
91	Negative	73	F	Enucleation	2014-10-14		Yes	Yes	3	No	20.6	5	Yes	No	Dead	MM	2017-02-26	L	L	G	N	N	G
92	Negative	76	M	Local Resection	2012-10-30	Enucleation; 14/10/2014	Yes	No	2	No	3.3	1.4	Yes	No	Alive		2020-05-01	N	L	N	N	N	N
93	Negative	70	M	Enucleation	2014-10-21		Yes	Yes	14	No	13.7	9.9	No	No	Dead	Unknown	2019-02-12	N	L	N	N	N	G
94	Negative	58	F	Local Resection	2014-11-11		Yes	Yes	4	No	13.8	6.6	Yes	No	Dead	Unknown	2018-05-04	N	L	G	L	G	G
95	Negative	58	M	Local Resection	2014-12-02		No	No	18	No	17.5	12.1	Yes	No	Alive		2020-05-01	L	L	G	N	G	G
96	Negative	80	F	Enucleation	2014-12-16		Yes	Yes	7	No	19.8	11.5	Yes	No	Dead	unknown	2018-10-23	N	L	N	N	L	G
97	Negative	50	F	Endoresection	2009-06-23	Enucleation; 16/12/2014	Yes	No	6	Yes	13.2	6.6	Yes	Yes	Dead	MM	2016-08-25	L	L	N	N	G	N
98	Negative	78	F	Enucleation	2014-12-16		Yes	Yes	5	Yes	18.9	13.7	Yes	Yes	Dead	Other	2016-12-29	L	L	L	L	L	G
99	Positive	51	M	Enucleation	2014-12-19		No	Yes	2	No	8.9	7.2	No	No	Alive		2020-05-01	L	N		L	L	L
100	Negative	70	M	Enucleation	2015-01-06		Yes	Yes	5	No	11	10.2	No	No	Alive		2020-05-01	N	L	G	G	G	G
101	Positive	78	M	Enucleation	2015-01-09		No	Yes	3	No	15.2	8.7	No	Yes	Alive		2020-05-01	N	N	G	G	N	G
102	Positive	80	M	Enucleation	2015-01-13		Yes	No	5	Yes	11.7	8.8	No	No	Alive		2020-05-01	N	L	N	G	N	G
103	Negative	66	F	PBR	2001-01-30	Enucleation; 13/01/2015	Yes	No	1	No	10.4	5.1	Yes	No	Alive		2020-05-01	N	L	N	N	N	G
104	Positive	54	M	Enucleation	2015-01-20		Yes	No	6	No	9.8	7.8	Yes	No	Alive		2020-05-01	N	L	N	N	N	N
105	Positive	50	M	Local Resection	2010-02-23	Enucleation; 20/01/2015	Yes	No	1	No	10.4	7.4	No	No	Alive		2020-05-01	N	N	G	N	N	N
106	Negative	64	F	Enucleation	2015-01-27		Yes	Yes	4	Yes	17.2	8.3	Yes	No	Dead	MM	2016-07-17	N	L	N	N	L	G
107	Positive	78	M	Enucleation	2015-02-06		No	Yes	7	No	19.7	7.1	No	No	Alive		2020-05-01	N	N	N	N	N	N
108	Positive	68	F	Enucleation	2015-02-24		Yes	Yes	5	No	12.8	9.5	Yes	No	Alive		2020-05-01	N	N	G	N	N	G
109	Negative	68	F	Enucleation	2015-03-10		Yes	Yes	7	No	8.5	4.6	Yes	No	Alive		2020-05-01	L	L	N	N	N	G
110	Negative	64	F	Enucleation	2015-03-13		Yes	No	2	No	15.2	12.5	Yes	No	Dead	Unknown	2018-08-23	N	L	N	N	L	G
111	Negative	57	F	Enucleation	2015-03-13		Yes	Yes	5	No	18.4	4	No	Yes	Dead	MM	2018-04-17	N	L	N	N	N	G
112	Negative	39	M	Local Resection	2015-03-17		No	Yes	2	No	14.4	8	Yes	No	Alive		2020-05-01	N	L	N	N	N	N
113	Negative	70	F	Enucleation	2015-03-20		Yes	Yes	3	Yes	13.2	5.7	No	Yes	Alive		2020-05-01	N	L	N	N	N	N
114	Positive	52	F	Enucleation	2015-03-27		No	Yes	2	No	12.2	13.9	Yes	No	Alive		2020-05-01	N	N	N	N	N	G
115	Negative	56	M	Enucleation	2015-03-31		Yes	Yes	3	No	20.1	10.5	Yes	No	Alive		2020-05-01	N	L	N	N	N	G
116	Negative	64	M	PBR	2012-07-23	Enucleation; 23/04/2015	Yes	Yes	3	Yes	18.3	7.8	Yes	Yes	Dead	MM	2019-08-07	N	L	N	N	N	G
117	Negative	49	M	Enucleation	2015-04-28		Yes	Yes	4	No	12.4	4.8	Yes	No	Dead	Unknown	2018-10-28	L	L	N	N	N	N
118	Negative	67	M	PBR	2011-11-22	Enucleation; 12/05/2015	No	Yes	2	Yes	15.9	10.3	Yes	No	Alive		2020-05-01	N	L	N	N	N	N
119	Negative	55	F	Enucleation	2015-05-12		Yes	No	6	No	18.8	11.2	Yes	No	Dead	MM	2018-11-17	N	L	N	L	L	G
120	Negative	39	F	Enucleation	2015-05-26		Yes	Yes	7	No	22.5	13.2	Yes	No	Dead	MM	2017-01-15	N	L	N	N	L	G
121	Negative	20	M	Local Resection	1988-02-22	Enucleation; 29/05/2015	No	Yes	3	No	14	10	No	Yes	Alive		2020-05-01	N	U	G	N	N	N
122	Positive	82	M	Enucleation	2015-06-12		Yes	Yes	3	No	13.1	12.4	No	No	Alive		2020-05-01	N	N	G	N	N	N
123	Negative	61	F	Enucleation	2015-06-15		Yes	Yes	2	No	12.7	13.3	No	No	Dead	Unknown	2018-09-29	L	L	G	L	N	N
124	Negative	88	M	Enucleation	2015-06-23		No	Yes	6	No	18.7	12.3	Yes	No	Dead	MM	2016-02-18	L	L	N	G	L	G
125	Negative	82	F	Enucleation	2015-07-07		Yes	Yes	6	No	18.2	15.1	Yes	No	Dead	MM	2016-06-11	N	L	G	N	L	G
126	Positive	69	F	Enucleation	2015-07-21		No	Yes	23	No	15	7.5	No	No	Alive		2020-05-01	N	N	G	N	N	G
127	Positive	55	F	Enucleation	2015-07-28		No	Yes	4	No	11.2	5.3	No	No	Alive		2020-05-01	L	N	G	N	N	G
128	Positive	59	M	Local Resection	2015-08-04		Yes	No	2	No	15.7	6.1	No	No	Dead	unknown	2019-10-25	L	U	G	G	N	N
129	Positive	62	M	Enucleation	2015-08-07		No	Yes	3	No	6.3	1.9	No	No	unknown		2015-10-13		N
130	Negative	65	F	Enucleation	2015-08-18		Yes	Yes	7	No	16.4	13.5	Yes	No	Alive		2020-05-01	N	L	N	N	L	G
131	Negative	67	F	Enucleation	2015-08-18		Yes	Yes	8	No	20.2	18.5	Yes	No	Dead	Unknown	2020-03-01		L
132	Negative	71	M	Enucleation	2015-08-25		Yes	Yes	3	No	18.6	11.6	Yes	No	Alive		2020-05-01	L	L	G	G	N	G
133	Positive	52	F	Enucleation	2015-09-15		Yes	Yes	6	Yes	15	4.6	Yes	No	Alive		2020-05-01	L	L	N	N	N	N
134	Negative	65	F	Enucleation	2015-09-29		No	Yes	4	No	16.1	7.7	Yes	No	Alive		2020-05-01	L	L	N	N	N	N
135	Positive	75	M	Enucleation	2015-10-02		Yes	Yes	3	No	13.6	8.6	No	No	Alive		2020-05-01	N	N	G	N	N	N
136	Positive	36	F	Enucleation	2015-10-13		No	Yes	6	No	12.6	4.9	No	No	Unknown		2015-10-15	N	U	N	N	N	N
137	Positive	83	M	Enucleation	2015-10-20		Yes	Yes	3	No	15.5	7.6	No	No	Alive		2020-05-01	N	N	G	G	N	N
138	Negative	80	M	Enucleation	2015-10-27		Yes	Yes	3	No	11.8	8.3	No	No	Alive		2020-05-01	N	U	G	L	N	N
139	Negative	71	F	Enucleation	2015-11-10		Yes	Yes	3	Yes	20.6	10.9	Yes	Yes	Unknown			N	L	N	L	L	G
140	Negative	73	F	Enucleation	2015-12-08		Yes	Yes	8	No	13.9	11.3	Yes	No	Dead	Unknown	2017-10-11	N	L	N	N	L	G
