# Supplementary material for: Piloting a Deep Learning Model for Predicting Nuclear BAP1 Immunohistochemical Expression of Uveal Melanoma from Hematoxylin-and-Eosin Sections
Source: Transl Vis Sci Technol. 2020 Sep 1;9(2):50. doi: 10.1167/tvst.9.2.50 (PMC7476670; doi:10.1167/tvst.9.2.50)
Supplement: Supplement 2 [file tvst-9-2-50_s002.xlsx]

## Sheet: test_combined
Case Number	nBAP1	AgePM	Gender	Primary Tx	Date of PM	Secondarytreatment	Epi	Loops	Mitotic	Necrosis	LBD	UH	CBI	EOE	Status	COD	LastFollowUp	Chr1	Chr3	Chr6p	Chr6q	Chr8p	Chr8q
1	Positive	48	M	Enucleation	2017-04-04		Spindle	Yes	3	No	14.1	10.5	No	No	Unknown		2017-06-27	N	N	U	N	N	N
2	Negative	58	M	Enucleation	2017-04-11		Epithelioid	Yes	8	No	17.6	9.3	No	No	Dead	MM	2020-04-29	N	L	N	N	L	G
3	Positive	86	F	Enucleation	2018-11-26		Spindle	Yes	2	No	15.8	11.1	Yes	No	Alive		2019-11-21		N
4	Negative	79	F	Enucleation	2019-02-04		Epithelioid	Yes	7	No	15	11	No	Yes	Alive		2019-04-11	N	L	N	N	U	G
5	Positive	67	F	Enucleation	2019-03-15		Spindle	Yes	7	No	13.6	8.3	No	No	Alive		2020-05-01	L	PL	G	L	G	G
6	Positive	91	M	Enucleation	2019-03-18		Spindle	Yes	4	No	10	6.7	No	No	Alive		2020-05-01	L	L	N	N	N	N
7	Negative	60	F	Enucleation	2019-03-12		Mixed	Yes	5	No	18.1	7.7	No	Yes	Alive		2020-05-01	L	L	N	N	U	U
8	Negative	51	F	Enucleation	2019-03-19		Mixed	Yes	5	No	12.7	9.8	No	No	Alive		2020-05-01	L	L	N	N	G	G
9	Negative	51	F	Enucleation	2019-03-19		Mixed	Yes	6	No	22.3	11.6	Yes	No	Alive		2019-06-05	L	L	N	N	N	N
10	Positive	75	F	Enucleation	2019-03-26		Spindle	Yes	7	No	18.8	9	No	No	Alive		2020-05-01	L	PL	G	N	L	G
11	Positive	68	F	Enucleation	2019-03-29		spindle	Yes	5	No	18.3	5.2	Yes	Yes	Alive		2020-05-01	N	N	G	L	N	G
12	Positive	76	F	Enucleation	2019-04-02		Mixed	Yes	4	No	11.7	8.3	No	No	Alive		2019-08-14		N
13	Negative	71	F	Enucleation	2019-04-09		Epithelioid	Yes	4	No	6.7	4.1	Yes	No	Alive		2020-05-01	L	L	N	N	N	N
14	Negative	70	F	Enucleation	2019-04-16		Epithelioid	Yes	7	Yes	22.3	8	Yes	No	Alive		2020-05-01		L
15	Negative	71	M	Enucleation	2019-05-07		Mixed	Yes	3	Yes	13.7	8.9	No	No	alive		2020-05-01		L
16	Negative	90	F	Enucleation	2019-04-11		Epithelioid	Yes	4	No	21.1	10.3	No	No	alive		2020-05-01	N	L	G	N	N	G
17	Negative	52	M	Enucleation	2019-05-14		Epithelioid	Yes	7	No	15.1	7.2	Yes	No	Alive		2020-05-01		L
18	Positive	79	M	Enucleation	2019-06-04		Spindle	Yes	2	No	12.5	8.4	No	No	Alive		2020-05-01		N
19	Negative	46	M	Local Resection	2019-06-18		Epithelioid	Yes	4	No	15.4	9.9	No	No	Alive		2020-05-01	N	L	G	N	N	G
20	Negative	61	F	Enucleation	2019-06-21		Mixed	Yes	3	No	12.1	6.4	No	No	Alive		2020-05-01		PL
21	Negative	70	M	Enucleation	2019-07-05		Epithelioid	Yes	7	No	17.6	10.3	Yes	No	Alive		2020-05-01	L	L	N	G	N	G
22	Negative	62	F	Enucleation	2019-07-16		Epithelioid	Yes	5	No	16.6	9.3	No	No	Alive		2020-05-01	N	L	N	N	N	G
23	Negative	48	M	Enucleation	2019-07-01		Epithelioid	Yes	3	No	23	11.3	Yes	No	Alive		2020-05-01		PL
24	Negative	67	F	Enucleation	2019-07-30		Epithelioid	Yes	11	No	12.1	11.8	Yes	No	Alive		2020-05-01	L	L	N	N	N	G
25	Negative	84	M	Enucleation	2019-07-01		Spindle	Yes	2	Yes	13.5	14.9	No	No	Alive		2020-05-01	L	L	N	N	N	G
26	Positive	25	M	Enucleation	2019-08-20		Spindle	Yes	3	No	9.3	8	No	No	Alive		2020-05-01	N	N	N	G	N	N
27	Positive	80	F	Enucleation	2019-09-06		Spindle	Yes	3	No	14	1.4	No	No	Alive		2020-05-01	N	N	G	N	N	N
28	Negative	53	F	Enucleation	2019-09-06		Epithelioid	Yes	4	No	13.1	5.4	Yes	No	Alive		2020-05-01	U	L	L	L	L	U
29	Positive	52	F	Enucleation	2019-09-24		Spindle	No	7	No	14	5.3	No	No	Alive		2020-05-01	N	N	G	N	N	G
30	Negative	76	M	Enucleation	2019-10-01		Epithelioid	Yes	3	Yes	18.7	6.1	Yes	No	Alive		2020-05-01	N	L	N	N	N	G
31	Negative	89	F	Enucleation	2019-10-15		Epithelioid	Yes	5	No	14.3	8.3	Yes	Yes	Alive		2020-05-01	N	L	N	N	N	G
32	Negative	62	M	PRXT	2018-08-14	Enucleation (25/10/2019)	Epithelioid	Yes	7	No	9.1	5.8	Yes	No	Alive		2020-05-01	U	L	U	N	L	G
33	Negative	76	F	Enucleation	2019-10-29		Epithelioid	Yes	5	No	14.9	8.8	Yes	No	Alive		2020-05-01	N	L	N	N	N	G
34	Negative	66	M	Enucleation	2019-11-05		Epithelioid	Yes	4	Yes	18.1	6.8	No	No	Alive		2020-05-01	L	L	N	N	L	G
35	Negative	94	F	enucleation	2019-08-19		Epithelioid	Yes	6	No	17	7.5	No	No	Alive		2020-01-17	N	U	G	U	N	G
36	Negative	86	F	Enucleation	2019-11-19		Mixed	Yes	3	No	20.6	12.5	Yes	Yes	Alive		2020-05-01	L	L	L	G	U	G
37	Positive	75	M	enucleation	2019-11-11		Spindle	No	6	No	14.2	8.4	No	No	Alive		2020-05-01	N	N	N	N	N	N
38	Positive	68	M	Enucleation	2019-11-26		Spindle	No	3	No	20.3	8.2	No	No	Alive		2020-05-01	N	N	G	N	N	G
39	Positive	45	F	Enucleation	2019-12-06		Epithelioid	Yes	4	No	18.8	14	Yes	No	Alive		2020-05-01		N
40	Negative	90	M	Enucleation	2020-01-03		Epithelioid	Yes	3	Yes	16.7	10.7	Yes	No	Alive		2020-05-01		L
41	Positive	77	F	Enucleation	2020-01-03		Spindle	Yes	2	No	9.7	7.6	No	No	Alive		2020-05-01	N	N	N	N	N	N
42	Negative	84	M	Enucleation	2020-02-04		Epithelioid	Yes	3	No	16.7	9.5	No	No	Alive		2020-05-01	N	L	N	N	N	N
43	Positive	36	F	Enucleation	2020-01-07		Spindle	Yes	2	No	11.6	15.4	No	No	Alive		2020-05-01	N	N	N	N	N	N
44	Negative	84	M	Enucleation	2019-11-11		Epithelioid	Yes	3	No	16	2.8	No	No	Alive		2020-05-01	U	L	U	G	N	U
